# Supplementary material for: Effect of an educational program on the knowledge, attitudes, and practices of hospital nurses regarding evidence-based practice: A quasi-experimental study
Source: PLoS One. 2026 Apr 15;21(4):e0347252. doi: 10.1371/journal.pone.0347252 (PMC13082721; doi:10.1371/journal.pone.0347252)
Supplement: S1 Data — (XLSX) [file pone.0347252.s001.xlsx]

## Sheet: Dataset
Sample type	NO.	MaritalStatus	Yearsofwork	Q9 (Training)	K1	K2	K3	K4	K5	K6	K7	K8	K9	K10	K11	Pre total knowledge	A1	A2	A3	A4	A5	A6	A7	A8	A9	A10	A11	A12	A13	A14	A15	Pre total Attitiude	P1	P2	P3	P4	P5	P6	P7	P8	P9	P10	Pre total Practice	K1 post	K2 post	K3 post	K4 post	K5 post	K6 post
Control	1	1	1-5	2	3	2	2	2	2	2	2	1	1	5	3	2.27273	5	5	4	5	5	5	3	3	4	4	4	4	4	4	4	4.2	3	2	3	1	3	3	2	3	1	1	2.2	3	2	2	2	2	2
Control	2	1	1-5	2	3	3	3	3	1	2	2	1	2	2	3	2.27273	3	5	5	4	5	4	4	3	4	4	3	3	4	4	4	3.93333	3	2	2	1	3	2	3	1	2	3	2.2	3	3	3	3	1	2
Control	3	1	1-5	2	3	1	2	2	2	2	1	2	1	4	4	2.18182	4	4	4	3	5	5	3	3	3	5	4	3	2	3	2	3.53333	3	2	3	3	2	2	2	3	2	2	2.4	3	1	2	2	2	2
Control	4	2	1-5	2	3	2	3	2	2	1	2	3	1	4	3	2.36364	4	3	5	3	4	3	2	4	3	1	3	4	3	3	2	3.13333	4	2	2	3	3	2	2	1	1	2	2.2	3	2	3	2	2	1
Control	5	1	1-5	2	2	1	3	3	1	2	2	2	2	3	2	2.09091	4	5	5	4	2	3	4	1	3	2	4	4	4	1	4	3.33333	4	2	3	2	1	3	3	1	3	3	2.5	2	1	1	1	2	2
Control	6	1	1-5	2	2	2	3	2	3	2	2	2	3	4	3	2.54545	3	4	4	3	4	4	3	3	3	4	1	4	3	3	3	3.26667	3	2	2	2	1	3	2	1	2	2	2	2	2	2	2	3	2
Control	7	2	6-10	2	1	2	3	2	1	1	1	1	1	1	1	1.36364	2	3	4	4	4	4	3	4	3	2	4	4	3	1	4	3.26667	4	1	1	3	1	3	3	1	2	2	2.1	1	2	3	2	1	1
Control	8	2	1-5	2	3	2	2	2	1	1	1	1	1	1	1	1.45455	4	4	5	5	5	5	3	4	3	2	4	4	3	1	4	3.73333	3	1	3	3	2	3	2	3	3	3	2.6	3	2	2	2	2	1
Control	9	1	1-5	2	1	2	2	3	1	1	1	1	1	2	1	1.45455	4	4	4	4	5	4	4	2	4	4	4	4	2	1	4	3.6	3	1	1	3	1	1	3	4	2	3	2.2	1	2	2	3	1	2
Control	10	1	1-5	2	2	2	2	2	1	2	2	1	1	1	1	1.54545	4	4	5	5	4	4	4	1	3	3	3	4	3	1	1	3.26667	5	1	1	3	1	4	2	3	3	2	2.5	2	2	2	2	1	2
Control	11	1	1-5	2	2	1	2	2	1	3	2	1	2	2	2	1.81818	4	4	4	4	4	4	4	1	3	3	4	4	3	1	4	3.4	5	1	1	3	2	4	3	3	3	3	2.8	2	1	2	2	1	3
Control	12	1	1-5	2	2	1	3	3	2	1	1	1	2	2	2	1.81818	5	5	4	4	4	4	3	4	3	4	4	4	4	1	2	3.66667	4	1	1	1	1	1	1	1	1	1	1.3	2	1	3	3	2	1
Control	13	2	1-5	2	1	1	3	3	2	1	1	3	3	3	3	2.18182	5	5	2	4	4	4	4	5	3	3	4	4	4	4	4	3.93333	3	2	2	4	3	3	2	2	2	2	2.5	1	1	1	1	2	2
Control	14	1	1-5	2	2	1	1	2	2	2	2	2	3	3	2	2	5	4	4	3	5	5	4	5	3	3	4	4	4	4	1	3.86667	5	2	3	2	3	3	2	2	3	3	2.8	2	1	1	2	2	2
Control	15	1	1-5	2	2	1	1	3	2	1	2	3	3	3	3	2.18182	4	4	5	5	4	5	2	3	4	4	4	4	4	1	4	3.8	4	2	3	2	2	3	3	2	3	2	2.6	2	1	1	3	2	1
Control	16	1	1-5	2	2	1	1	3	2	1	1	2	3	2	1	1.72727	4	4	2	4	4	4	4	3	4	3	4	3	4	1	3	3.4	3	2	1	1	1	1	1	1	1	2	1.4	2	1	1	3	2	2
Control	17	2	6-10	2	2	2	1	2	3	3	1	2	3	2	3	2.18182	4	4	3	4	4	3	3	2	3	3	4	4	3	3	3	3.33333	4	2	1	1	1	2	1	2	2	1	1.7	2	2	1	2	2	2
Control	18	1	6-10	2	3	1	1	3	3	2	2	2	2	1	2	2	5	4	3	5	4	4	3	5	3	4	4	4	4	3	4	3.93333	3	4	4	3	2	3	2	2	3	4	3	3	1	1	3	1	2
Control	19	2	1-5	2	3	3	1	2	1	2	2	3	2	3	3	2.27273	5	4	3	4	4	4	2	1	3	5	4	4	2	1	3	3.26667	3	1	1	1	1	1	1	1	1	1	1.2	3	3	1	2	3	2
Control	20	1	1-5	2	1	1	1	1	1	1	1	1	1	1	1	1	4	4	3	4	4	3	1	3	3	4	3	4	1	1	3	3	5	1	1	1	1	1	1	1	1	1	1.4	1	1	1	1	1	1
Control	21	1	1-5	2	1	1	2	2	1	1	1	1	1	1	1	1.18182	3	4	3	4	1	3	4	5	1	1	3	4	2	3	3	2.93333	2	1	1	1	1	1	1	1	1	1	1.1	1	1	2	2	1	2
Control	22	1	1-5	2	2	3	3	2	2	2	3	1	2	3	2	2.27273	5	5	3	4	5	4	4	1	4	4	4	4	3	4	4	3.86667	3	3	3	1	3	2	3	4	2	3	2.7	2	3	3	2	2	2
Control	23	2	6-10	1	1	2	3	3	2	3	3	3	2	2	1	2.27273	5	5	3	3	3	3	3	1	3	3	3	3	4	1	4	3.13333	3	3	3	1	3	3	3	4	3	4	3	1	2	3	3	2	3
Control	24	2	1-5	2	2	2	3	2	2	1	1	2	2	3	2	2	4	3	4	4	5	4	4	3	4	3	4	4	3	1	4	3.6	3	2	1	1	1	1	1	1	1	3	1.5	2	2	3	2	2	2
Control	25	2	1-5	2	3	3	3	2	3	2	1	2	2	3	2	2.36364	4	3	4	3	3	5	3	2	4	4	4	4	4	3	3	3.53333	5	1	1	1	1	1	1	1	1	3	1.6	3	3	3	2	3	2
Control	26	2	6-10	2	3	3	1	1	1	2	2	2	2	2	2	1.90909	4	4	4	3	4	5	2	4	4	4	3	4	4	3	4	3.73333	3	1	1	1	1	1	1	1	1	1	1.2	3	3	1	2	2	2
Control	27	1	1-5	2	1	2	1	2	2	3	2	3	3	4	1	2.18182	4	2	4	3	4	2	4	2	5	5	4	4	2	3	4	3.46667	5	1	1	1	1	1	1	1	1	1	1.4	1	2	1	2	2	3
Control	28	1	1-5	2	3	3	2	1	2	2	2	3	3	2	1	2.18182	4	3	4	3	4	3	2	2	5	4	4	4	1	3	4	3.33333	5	1	1	1	1	1	1	1	1	1	1.4	3	3	2	1	2	2
Control	29	2	1-5	2	3	1	1	3	4	2	2	2	3	3	2	2.36364	4	3	4	3	3	4	2	2	4	4	4	4	2	3	4	3.33333	4	3	3	2	2	2	3	2	3	3	2.7	3	1	1	3	2	2
Control	30	1	1-5	2	3	1	1	3	4	1	2	2	3	3	1	2.18182	4	4	4	4	3	3	4	3	4	4	4	4	3	3	1	3.46667	5	3	2	2	3	2	2	2	3	2	2.6	3	1	1	3	2	1
Control	31	1	1-5	2	3	3	1	4	3	2	3	2	2	4	1	2.54545	4	4	5	4	3	3	3	2	5	5	4	4	2	3	4	3.66667	5	3	3	3	4	4	3	4	4	4	3.7	3	3	1	4	3	2
Control	32	2	1-5	2	2	1	2	1	1	1	1	1	1	2	2	1.36364	4	4	4	5	3	3	2	1	3	4	4	4	4	1	1	3.13333	2	2	2	1	2	1	1	1	1	1	1.4	2	1	2	1	1	1
Control	33	1	1-5	2	1	1	2	5	1	1	1	1	1	2	2	1.63636	4	4	4	4	3	3	2	1	4	4	4	3	4	1	4	3.26667	3	4	1	1	1	3	1	1	1	1	1.7	1	1	2	2	1	1
Control	34	1	1-5	2	3	1	1	2	2	1	3	1	2	2	2	1.81818	4	5	4	4	3	3	3	3	4	4	4	4	3	4	4	3.73333	3	3	2	2	2	3	1	1	1	1	1.9	3	1	1	2	2	1
Control	35	2	1-5	2	3	2	3	3	1	1	1	1	2	2	2	1.90909	4	5	4	4	4	3	4	4	4	5	4	4	4	4	4	4.06667	2	3	2	3	2	3	1	1	1	1	1.9	3	2	3	3	1	1
Control	36	2	1-5	2	2	2	5	4	1	1	1	2	2	3	1	2.18182	2	3	4	4	4	4	2	3	4	4	4	3	4	1	1	3.13333	3	1	1	1	1	1	1	1	1	1	1.2	2	2	5	2	1	2
Control	37	1	1-5	2	3	2	5	3	1	1	1	2	2	4	1	2.27273	4	4	5	4	4	5	4	1	4	4	4	4	3	3	3	3.73333	4	1	1	1	1	1	1	1	1	1	1.3	3	2	5	3	1	1
Control	38	1	1-5	2	3	3	4	3	1	1	2	1	3	3	1	2.27273	4	4	5	4	5	5	3	4	4	4	4	4	3	1	3	3.8	4	1	1	1	1	1	1	1	1	1	1.3	3	3	4	3	1	1
Control	39	2	1-5	2	3	3	3	3	2	2	3	2	1	1	2	2.27273	4	5	5	3	4	4	3	3	4	5	4	3	4	1	1	3.53333	3	3	2	1	3	4	3	3	2	3	2.7	3	3	3	3	2	2
Control	40	1	1-5	2	3	3	3	2	1	1	2	1	3	3	2	2.18182	4	5	5	4	4	3	4	4	4	4	4	5	3	3	3	3.93333	4	1	1	1	1	1	1	1	1	1	1.3	3	3	3	2	1	1
Control	41	2	1-5	2	2	2	3	3	1	1	1	1	1	2	1	1.63636	4	5	5	4	4	3	3	2	4	4	4	4	3	1	3	3.53333	3	1	1	1	1	1	1	1	1	1	1.2	2	2	3	3	1	1
Control	42	1	1-5	1	3	1	4	5	3	1	1	1	1	1	1	2	3	3	5	3	2	3	1	1	5	4	1	3	3	1	3	2.73333	4	1	1	1	1	3	1	1	1	5	1.9	3	1	4	5	3	1
Control	43	2	1-5	1	3	4	2	3	1	1	1	1	1	1	1	1.72727	3	4	4	2	4	3	3	4	4	3	3	4	3	3	4	3.4	4	1	1	1	1	1	1	1	1	4	1.6	3	1	2	3	1	2
Control	44	2	1-5	1	3	1	2	3	2	2	2	2	3	4	2	2.36364	4	4	4	4	5	4	2	3	4	4	4	3	4	1	4	3.6	3	1	1	3	3	5	3	3	1	3	2.6	3	1	2	3	2	2
Control	45	1	1-5	1	3	2	4	3	1	2	3	2	1	3	3	2.45455	4	4	4	4	5	5	1	4	4	4	4	4	4	1	3	3.66667	5	1	3	3	3	3	3	3	2	3	2.9	3	2	4	3	1	2
Control	46	2	1-5	1	2	3	1	3	1	2	1	4	2	4	2	2.27273	4	4	4	4	3	3	4	5	4	4	4	4	4	3	4	3.86667	3	2	2	1	2	2	2	3	3	2	2.2	2	3	1	3	1	2
Control	47	2	6-10	1	4	2	2	1	2	3	2	2	3	3	3	2.45455	4	4	4	4	5	3	4	4	5	4	4	4	2	3	3	3.8	3	1	3	1	3	2	3	2	3	2	2.3	4	2	2	1	2	3
Control	48	1	1-5	1	3	3	3	3	2	3	3	3	2	3	3	2.81818	4	4	4	5	4	4	3	4	4	4	4	3	3	2	4	3.73333	3	1	2	1	1	2	4	3	1	2	2	3	3	3	3	2	3
Control	49	1	1-5	2	3	2	4	3	1	1	2	2	3	3	3	2.45455	4	4	4	4	4	3	4	4	4	4	4	4	4	1	1	3.53333	1	1	2	1	1	4	1	1	1	1	1.4	3	2	4	3	1	1
Control	50	1	1-5	1	2	4	3	3	2	3	4	2	2	3	2	2.72727	4	4	3	5	5	4	2	3	5	4	4	3	3	1	1	3.4	3	1	2	2	2	2	1	2	2	1	1.8	2	2	3	3	2	3
Control	51	1	1-5	1	3	3	3	3	3	3	2	2	2	3	2	2.63636	2	3	3	4	4	3	2	2	3	2	3	3	4	1	1	2.66667	1	1	2	1	2	2	1	1	1	2	1.4	3	3	3	3	3	3
Control	52	1	1-5	2	2	4	3	3	1	2	2	2	2	3	2	2.36364	4	4	5	4	2	3	4	1	4	3	4	4	4	2	4	3.46667	3	2	3	1	1	3	3	3	3	3	2.5	2	2	3	3	1	2
Control	53	1	1-5	2	4	3	3	4	3	2	2	2	3	4	3	3	3	4	3	3	4	4	3	3	4	3	1	3	3	3	3	3.13333	3	2	2	1	1	3	2	3	2	2	2.1	2	3	3	4	3	2
Control	54	2	6-10	2	1	2	3	2	1	1	1	1	1	1	1	1.36364	2	3	3	4	4	4	3	4	4	3	4	4	3	2	4	3.4	3	1	2	2	1	3	3	3	2	2	2.2	1	2	3	2	2	2
Control	55	2	1-5	2	3	3	4	4	1	1	1	1	1	1	1	1.90909	4	4	4	4	4	4	3	4	4	3	4	4	3	1	4	3.6	3	1	3	2	2	3	2	3	3	3	2.5	3	3	4	4	2	2
Control	56	1	1-5	2	1	3	4	3	1	1	1	1	1	2	1	1.72727	4	4	4	4	4	4	4	2	4	3	4	4	2	1	4	3.46667	3	1	2	2	2	1	3	3	2	3	2.2	1	3	4	3	2	2
Control	57	1	1-5	2	2	3	4	4	1	2	2	1	1	1	1	2	4	4	4	4	4	5	4	1	3	4	3	4	3	1	4	3.46667	3	1	2	2	2	4	2	3	3	2	2.4	2	3	4	2	2	2
Control	58	1	1-5	2	2	1	4	5	1	3	2	1	4	2	2	2.45455	3	4	4	4	4	5	4	1	4	3	4	5	3	1	4	3.53333	3	1	1	3	2	4	3	3	3	3	2.6	2	1	4	2	1	3
Intervention	1	1	1-5	2	2	2	3	2	1	1	1	2	3	3	3	2.09091	3	5	4	4	4	5	5	4	5	4	5	5	4	4	3	4.26667	5	3	3	2	2	2	2	2	3	2	2.6	5	4	6	5	7	5
Intervention	2	1	1-5	2	2	2	3	2	1	2	1	2	1	1	1	1.63636	3	4	4	3	4	4	4	1	4	4	3	4	4	1	3	3.33333	3	1	1	1	1	1	1	1	1	1	1.2	4	4	5	6	3	4
Intervention	3	1	1-5	2	3	2	3	2	1	2	1	3	1	1	1	1.81818	3	4	4	4	4	4	4	1	4	4	3	4	4	1	3	3.4	3	1	1	1	1	1	1	1	1	3	1.4	4	3	5	4	5	5
Intervention	4	1	1-5	2	3	4	3	3	1	1	2	1	1	1	1	1.90909	3	4	4	4	4	3	4	1	4	4	3	4	3	4	3	3.46667	3	1	1	1	1	1	1	1	1	3	1.4	5	6	6	6	5	6
Intervention	5	1	1-5	2	2	3	3	2	1	1	2	2	1	1	1	1.72727	3	3	4	4	4	3	4	1	4	4	3	4	4	4	3	3.46667	3	1	1	1	1	1	1	1	1	3	1.4	4	3	5	4	5	6
Intervention	6	1	11-15	2	2	1	3	2	1	1	2	1	1	1	2	1.54545	4	4	4	4	5	5	3	5	4	4	4	4	3	1	4	3.86667	3	3	2	1	2	2	2	3	3	2	2.3	5	4	5	3	5	4
Intervention	7	1	1-5	2	3	3	3	2	1	2	2	1	3	2	2	2.18182	1	4	4	4	4	5	1	3	4	5	4	2	3	3	5	3.46667	4	1	1	1	1	3	3	1	1	1	1.7	4	3	4	4	4	3
Intervention	8	1	1-5	2	1	3	3	3	1	1	1	1	1	1	1	1.54545	1	4	4	4	5	5	5	4	5	5	4	4	3	4	4	4.06667	5	1	1	1	1	1	1	1	1	3	1.6	6	4	6	6	6	7
Intervention	9	1	1-5	2	2	3	2	3	1	1	3	2	1	1	1	1.81818	3	4	4	3	4	3	3	3	4	4	4	4	3	3	4	3.53333	2	1	1	1	2	3	1	2	2	3	1.8	4	4	5	4	6	3
Intervention	10	2	6-10	2	2	2	2	2	2	1	1	1	1	1	1	1.45455	4	4	4	4	4	4	5	4	4	1	4	5	3	4	4	3.86667	4	1	1	1	1	1	1	1	1	1	1.3	5	3	4	4	4	5
Intervention	11	1	1-5	2	3	3	3	3	1	1	1	1	2	1	1	1.81818	4	4	4	4	5	4	4	4	4	4	3	4	4	4	5	4.06667	4	1	2	1	1	2	1	1	1	1	1.5	5	6	5	6	4	5
Intervention	12	2	1-5	2	1	1	1	3	1	1	1	1	2	2	2	1.45455	4	4	5	4	4	3	4	4	4	4	4	4	4	4	3	3.93333	2	1	1	2	2	1	1	3	3	3	1.9	5	6	7	6	6	7
Intervention	13	1	6-10	2	2	2	1	1	3	1	1	2	1	1	1	1.45455	1	3	1	3	2	2	3	4	1	1	5	3	1	1	1	2.13333	2	2	1	1	1	1	1	1	1	1	1.2	7	5	4	7	4	5
Intervention	14	2	1-5	2	2	2	3	3	1	2	2	1	1	2	2	1.90909	4	5	4	4	3	3	4	3	4	4	4	3	4	4	3	3.73333	3	1	1	1	1	1	1	1	1	1	1.2	4	4	5	5	6	5
Intervention	15	2	1-5	2	3	3	2	2	1	2	1	2	3	3	2	2.18182	5	5	5	4	5	5	2	2	4	4	4	4	4	3	3	3.93333	3	3	1	3	2	2	2	2	3	2	2.3	4	3	4	3	5	6
Intervention	16	2	1-5	2	3	2	2	3	1	1	2	1	2	2	3	2	5	4	4	3	3	4	4	4	4	4	3	2	4	3	4	3.66667	3	1	1	1	1	1	3	3	2	2	1.8	4	4	3	3	2	4
Intervention	17	2	1-5	2	3	2	3	2	1	1	3	2	2	3	3	2.27273	4	4	4	4	5	5	4	4	4	4	4	5	3	4	4	4.13333	3	1	1	1	1	3	2	2	2	2	1.8	5	5	6	5	6	6
Intervention	18	1	6-10	2	3	2	3	3	1	1	2	2	2	2	3	2.18182	4	4	5	4	5	5	4	2	4	4	4	5	4	3	3	4	4	1	1	1	1	1	1	1	3	3	1.7	5	5	6	5	6	6
Intervention	19	2	1-5	2	2	3	2	3	1	1	2	1	1	1	1	1.63636	4	4	4	4	4	4	1	4	4	4	4	4	4	3	3	3.66667	3	1	1	1	1	1	1	1	1	1	1.2	5	4	5	6	4	4
Intervention	20	1	1-5	2	3	2	3	3	1	1	2	1	1	3	3	2.09091	4	4	4	4	5	5	3	1	4	4	4	4	4	3	2	3.66667	5	1	1	1	1	1	1	1	1	1	1.4	6	5	6	5	6	5
Intervention	21	1	1-5	2	3	2	2	3	2	1	2	3	2	3	3	2.36364	3	4	4	4	5	3	4	3	5	4	4	5	1	4	3	3.73333	5	1	2	2	3	3	2	2	3	3	2.6	6	7	7	6	6	6
Intervention	22	1	1-5	2	2	2	3	2	1	1	2	1	1	1	1	1.54545	4	4	4	4	5	4	4	4	5	4	4	5	1	4	5	4.06667	3	1	1	1	1	1	1	1	1	1	1.2	5	5	6	5	4	4
Intervention	23	2	6-10	2	3	1	3	3	2	1	2	2	1	1	1	1.81818	4	4	4	4	5	5	5	5	5	4	4	4	5	2	5	4.33333	3	1	1	1	1	1	1	1	1	1	1.2	5	7	6	7	4	6
Intervention	24	1	1-5	2	1	3	2	3	1	1	1	2	1	1	1	1.54545	3	4	4	5	5	3	4	5	4	1	4	1	3	3	4	3.53333	4	1	1	1	1	1	1	1	1	1	1.3	5	5	4	5	6	6
Intervention	25	1	1-5	2	2	2	3	3	1	1	3	2	2	2	2	2.09091	5	4	4	4	5	3	4	4	4	3	4	5	1	4	5	3.93333	3	1	1	1	1	1	1	1	1	1	1.2	6	5	5	7	6	4
Intervention	26	1	1-5	2	3	2	3	2	1	1	2	1	1	1	1	1.63636	4	4	4	4	4	4	4	2	3	4	4	5	3	4	4	3.8	3	1	1	1	1	1	1	1	1	1	1.2	6	6	6	7	6	6
Intervention	27	1	1-5	2	3	3	3	3	2	2	2	2	2	2	2	2.36364	3	4	5	4	5	4	4	4	5	4	3	4	4	4	4	4.06667	3	2	2	2	3	3	3	2	2	2	2.4	6	6	6	3	7	4
Intervention	28	2	1-5	2	3	3	3	2	2	1	1	1	1	2	1	1.81818	5	5	4	5	5	5	4	5	4	5	5	5	4	4	4	4.6	4	3	2	2	3	3	3	4	3	2	2.9	6	6	6	7	7	6
Intervention	29	1	1-5	2	3	3	2	3	2	2	3	2	3	2	2	2.45455	4	5	4	4	4	4	3	4	4	4	3	4	3	3	3	3.73333	3	2	3	1	1	2	1	3	3	1	2	6	5	7	6	5	7
Intervention	30	2	1-5	2	2	3	3	3	3	2	2	1	2	3	3	2.45455	4	4	4	5	5	4	3	4	5	4	4	4	5	3	3	4.06667	4	3	2	1	1	4	1	1	3	1	2.1	6	6	7	5	6	7
Intervention	31	1	1-5	2	3	3	3	2	3	1	2	2	1	3	2	2.27273	4	4	4	4	5	4	3	4	4	4	3	4	4	4	4	3.93333	3	2	3	1	1	2	1	1	2	1	1.7	6	5	6	5	7	6
Intervention	32	2	1-5	2	2	3	3	3	2	3	3	2	2	3	2	2.54545	4	5	4	3	4	3	2	3	3	4	4	4	3	2	3	3.4	3	3	3	2	3	3	4	4	5	4	3.4	5	6	5	5	6	5
Intervention	33	2	1-5	2	2	3	2	3	2	3	1	2	2	3	3	2.36364	4	4	4	4	4	3	3	4	3	4	4	5	3	2	3	3.6	3	4	2	1	3	3	2	3	3	1	2.5	6	5	6	5	6	4
Intervention	34	1	1-5	2	3	3	3	2	2	2	2	1	2	2	2	2.18182	4	4	4	4	4	4	4	4	5	5	5	4	3	4	4	4.13333	3	3	3	2	3	3	2	2	3	3	2.7	5	4	5	4	4	6
Intervention	35	2	1-5	2	3	3	2	2	1	1	1	1	1	3	1	1.72727	4	4	4	4	4	4	2	4	4	4	4	3	3	2	4	3.6	3	2	2	1	1	1	1	2	1	1	1.5	5	6	6	6	5	7
Intervention	36	2	1-5	2	3	3	2	2	1	1	2	1	1	2	1	1.72727	4	4	4	5	4	2	3	2	4	4	4	4	4	1	1	3.33333	3	3	2	1	1	3	1	1	2	1	1.8	6	6	6	5	6	5
Intervention	37	1	1-5	2	3	3	3	3	1	2	1	1	2	1	2	2	4	3	4	3	4	4	3	1	4	5	4	3	5	1	2	3.33333	4	3	2	2	4	4	2	2	3	2	2.8	4	6	4	3	2	2
Intervention	38	1	1-5	2	3	3	3	3	2	1	1	1	3	3	2	2.27273	4	3	4	3	4	4	2	2	4	4	3	4	4	2	2	3.26667	4	2	2	1	2	3	2	2	3	3	2.4	4	4	5	4	3	3
Intervention	39	1	1-5	2	3	3	3	3	3	2	2	2	2	1	1	2.27273	4	4	4	4	4	5	3	1	3	4	4	4	4	3	3	3.6	3	3	3	3	3	3	2	1	2	1	2.4	5	4	5	5	6	5
Intervention	40	1	1-5	2	4	1	3	3	2	1	2	1	3	3	1	2.18182	4	4	4	4	4	4	4	4	5	5	5	4	4	4	4	4.2	5	4	4	1	3	2	2	2	3	3	2.9	4	1	4	4	2	2
Intervention	41	1	11-15	2	3	3	3	3	3	2	2	3	2	3	2	2.63636	4	4	4	4	4	4	1	1	5	3	4	4	2	2	4	3.33333	3	3	3	1	3	2	1	3	3	3	2.5	6	7	5	4	6	4
Intervention	42	2	1-5	2	3	3	3	3	1	2	1	3	3	3	2	2.45455	4	4	4	4	4	3	4	3	4	4	4	3	4	3	2	3.6	3	3	2	1	1	3	2	3	3	2	2.3	5	6	5	6	4	4
Intervention	43	2	6-10	2	3	3	3	2	2	1	1	2	1	2	1	1.90909	4	4	4	1	4	4	4	4	4	4	4	3	4	4	5	3.8	3	3	3	1	1	3	1	1	3	3	2.2	6	5	6	5	5	6
Intervention	44	2	1-5	2	3	3	2	3	2	2	3	2	1	3	2	2.36364	4	4	4	1	4	5	2	4	4	4	4	4	4	1	4	3.53333	2	1	2	1	2	1	1	1	1	3	1.5	6	5	6	5	4	5
Intervention	45	1	1-5	2	3	4	3	3	2	2	2	3	1	3	1	2.45455	1	4	4	4	4	4	3	3	4	4	4	4	3	3	3	3.46667	3	2	2	1	2	1	1	2	1	2	1.7	5	4	5	5	6	5
Intervention	46	2	1-5	2	3	3	3	2	2	1	2	1	1	3	1	2	4	4	4	4	4	4	3	2	4	4	4	4	3	2	2	3.46667	4	3	2	2	2	3	2	2	3	1	2.4	5	5	5	5	3	3
Intervention	47	1	1-5	2	3	3	3	3	2	2	3	2	2	1	2	2.36364	4	4	4	1	4	4	4	3	1	4	4	4	3	3	3	3.33333	3	2	2	1	1	3	1	1	1	2	1.7	4	4	3	4	3	3
Intervention	48	2	1-5	2	3	3	3	3	3	3	3	2	2	3	2	2.72727	4	4	4	4	4	4	3	2	5	4	4	4	3	3	3	3.66667	4	3	4	3	2	1	1	2	2	2	2.4	7	6	6	6	7	5
Intervention	49	3	>15	2	4	1	1	1	1	2	3	4	4	4	4	2.63636	4	4	4	4	4	4	4	2	5	4	4	4	3	4	4	3.86667	2	3	3	4	1	2	3	2	3	3	2.6	6	7	6	5	6	7
Intervention	50	1	1-5	2	4	4	3	3	2	1	1	1	2	1	1	2.09091	4	4	4	4	5	5	3	4	4	4	4	4	3	2	1	3.66667	3	3	1	1	2	1	1	1	1	1	1.5	3	4	3	4	3	2
Intervention	51	1	11-15	2	3	3	3	3	3	2	2	3	2	3	2	2.63636	4	4	4	4	4	5	1	1	5	3	4	4	2	2	4	3.4	3	3	3	1	3	2	1	3	3	3	2.5	5	6	4	4	5	4
Intervention	52	2	1-5	2	2	3	4	3	2	3	2	2	1	2	1	2.27273	4	4	4	4	4	4	3	4	3	4	4	4	4	2	4	3.73333	4	4	3	3	4	3	2	2	1	1	2.7	6	6	6	6	6	5
Intervention	53	1	1-5	2	2	1	2	1	2	3	2	1	1	1	2	1.63636	1	4	4	4	4	4	2	3	4	4	4	4	4	2	3	3.4	4	4	4	1	2	1	1	2	1	2	2.2	3	2	3	3	4	4
Intervention	54	2	1-5	2	3	3	2	2	2	3	2	2	2	3	2	2.36364	4	4	4	4	5	4	3	4	3	4	4	4	3	3	4	3.8	2	3	2	2	2	2	2	2	2	3	2.2	5	3	6	7	6	6
Intervention	55	1	6-10	2	3	2	2	2	2	3	2	3	2	3	1	2.27273	4	4	4	4	5	3	3	4	4	4	4	1	4	2	2	3.46667	3	4	3	3	2	2	3	3	2	2	2.7	4	6	5	4	6	4
Intervention	56	2	11-15	2	1	3	3	2	1	3	1	2	2	2	2	2	4	4	4	4	4	4	4	1	4	4	4	4	4	2	3	3.6	3	3	3	1	2	4	1	2	2	1	2.2	5	5	4	4	3	4
Intervention	57	2	6-10	2	3	3	3	3	3	2	2	2	1	2	2	2.36364	4	4	4	4	4	3	2	2	4	4	4	3	4	2	2	3.33333	3	4	4	1	3	2	1	3	3	3	2.7	5	4	6	6	5	6
Intervention	58	2	11-15	2	3	3	3	3	2	2	3	2	1	1	1	2.18182	5	5	5	4	5	5	1	1	5	4	4	4	1	2	5	3.73333	4	4	3	1	4	1	1	3	4	5	3	6	6	6	6	5	5
[truncated: 33 more columns]

## Sheet: Dictionnary
	Sex
	Marital status	Single =1	married=2	divorced=3
	Q9 (Training)	Have you ever received any formal training in Evidence based nursing practice?
	K=	knowledge
	A=	Attitudes
	P=	practice
	Pre=	Pre-intervention
	Post=	Post-intervention
